# Supplementary material for: Effect of Clear Corneal Incisions via Femtosecond Laser Versus Manual Incisions on Corneal Aberrations in Cataract Surgery
Source: Micromachines (Basel). 2025 Aug 15;16(8):939. doi: 10.3390/mi16080939 (PMC12388711; doi:10.3390/mi16080939)
Supplement: Supplementary file 1 [file micromachines-16-00939-s001.zip]

Archive with 1 entries (1 files):
- micromachines-3777838-supplementary.pdf
